# Supplementary material for: A Wearable Extracorporeal CO2 Removal System with a Closed-Loop Feedback
Source: Bioengineering (Basel). 2024 Sep 27;11(10):969. doi: 10.3390/bioengineering11100969 (PMC11505386; doi:10.3390/bioengineering11100969)
Supplement: Supplementary file 1 [file bioengineering-11-00969-s001.zip]

Archive with 1 entries (1 files):
- bioengineering-3175806-supplementary.pdf
